# Supplementary material for: Phenotypic Stability of Sex and Expression of Sex Identification Markers in the Adult Yesso Scallop Mizuhopecten yessoensis throughout the Reproductive Cycle
Source: Animals (Basel). 2019 May 24;9(5):277. doi: 10.3390/ani9050277 (PMC6562885; doi:10.3390/ani9050277)
Supplement: Supplementary file 1 [file animals-09-00277-s001.zip › Table S2.xlsx]

## Sheet: Sheet1
Table S2. Genbank accession numbers of fox genes used in the phylogenic analysis.
Gene	Scientific name	Accession number
foxa1	Homo sapiens	AAH33890.1
	Mus musculus	AAH96524.1
foxa2	Homo sapiens	ACA06111.1
	Mus musculus	NP_034576.2
foxa3	Homo sapiens	ABX44664.1
	Mus musculus	AAH37083.1
foxl1	Homo sapiens	NP_005241
	Mus musculus	NP_032050
	Oryzias latipes	NP_001116391
foxl2	Chlamys farreri	AFB35647
	Crassostrea gigas	ACN80999
	Oryzias latipes	NP_001098358
	Homo sapiens	AAY21823
	Mus musculus	NP_036150
	Xenopus laevis	NP_001128256
	Suberites domuncula	CAE51212.1
	Strongylocentrotus purpuratus	ABB89483.1
