# Supplementary material for: Phenotypic Stability of Sex and Expression of Sex Identification Markers in the Adult Yesso Scallop Mizuhopecten yessoensis throughout the Reproductive Cycle
Source: Animals (Basel). 2019 May 24;9(5):277. doi: 10.3390/ani9050277 (PMC6562885; doi:10.3390/ani9050277)
Supplement: Supplementary file 1 [file animals-09-00277-s001.zip › Table S1.xlsx]

## Sheet: Sheet1
Table S1. Genbank accession numbers of dmrt genes used in the phylogenic analysis.
Gene	Scientific name	Accession number
mab3	Caenorhabditis elegans	NP_871909.2
dmrt1	Homo sapiens	BAG36360
	Mus musculus	NP_056641.2
	Xenopus laevis	BAE45870.1
	Danio rerio	NP_991191.2
	Oncorhynchus mykiss	NP_001117741.1
dmrt2	Ciona intestinalis	FAA00223
	Homo sapiens	AAD40475.1
	Mus musculus	NP_665830.1
	Mimachlamys nobilis	AHW85419.1
	Pinctada margaritifera	AIE16095.1
dmrt3	Homo sapiens	NP_067063.1
	Mus musculus	NP_796334.2
	Takifugu rubripes	BAE16954.1
dmrt4	Mus musculus	AAN77234.1
	Homo sapiens	NP_071443.2
	Oryzias latipes	BAB63259.1
	Takifugu rubripes	BAE16955.1
	Chlamys farreri	ADK55063.1
	Xenopus laevis	AAV66322.1
dmrt5	Homo sapiens	CAC37946.1
	Mus musculus	AAN10254.1
	Xenopus laevis	ABC55871.1
	Oryzias latipes	BAD00703.1
	Takifugu rubripes	BAE16956.1
dmrt-like	Crassostrea gigas	ABS88697.1
	Hyriopsis schlegelii	AEK27010.1
